# Supplementary material for: Comparative Analysis of Nutritional, Textural, and Sensory Attributes of Butter Crab and Normal Female Mud Crab (Scylla paramamosain): Insights for Market Positioning and Consumer Preference
Source: Foods. 2025 Jun 15;14(12):2101. doi: 10.3390/foods14122101 (PMC12192415; doi:10.3390/foods14122101)
Supplement: Supplementary file 1 [file foods-14-02101-s001.zip]

Archive with 1 entries (1 files):
- foods-3663737-supplementary.pdf
